# Supplementary material for: Data for evaluating mine roof stability via acoustic impact
Source: Data Brief. 2022 Jan 20;41:107854. doi: 10.1016/j.dib.2022.107854 (PMC8802129; doi:10.1016/j.dib.2022.107854)
Supplement: Supplementary file 1 [file mmc1.zip]

Archive with 1 entries (1 files):
- mine_impact_data_2019.csv
